# Supplementary material for: Genome Wide Association Mapping of Root Traits in the Andean Genepool of Common Bean (Phaseolus vulgaris L.) Grown With and Without Aluminum Toxicity
Source: Front Plant Sci. 2021 Jun 25;12:628687. doi: 10.3389/fpls.2021.628687 (PMC8269929; doi:10.3389/fpls.2021.628687)
Supplement: Supplementary file 3 [file Data_Sheet_1.xlsx]

## Sheet: Supplenemtary Table 1
ADP ID	Genotype	Origin	Color	G.Habit	Seed source
ADP-0612	ICA Quimbaya	N America	red	Bush	OT1218-526
ADP-0679	Red Rover	N America	DRK	Bush	OT1218-548
ADP-0636	Montcalm	N America	DRK	Bush	R1207-537
ADP-0651	K-59	N America	LRK	Bush	OT1218-167
ADP-0650	K-42	N America	LRK	Bush	OT1218-588
ADP-0121	Kranskop HR-1	Africa	cran	Vine	OT1218-121
ADP-0592	AND 1005	Africa	red mottled	Vine	Unknown (Treated)
ADP-0662	USCR-9	N America	CRAN	Bush	OT1218-620
ADP-0631	OAC Inferno	N America	LRK	Bush	OT1218-641
ADP-0648	Red Kloud	N America	LRK	Bush	OT1218-502
ADP-0726	INTER LAB 06	Africa	CRAN	Vine	R1310-74
ADP-0641	Capri	N America	CRAN	Bush	OT1218-598
ADP-0727	INTER LAB 23	Africa	TAN	Bush	R1310-75
ADP-0537	AFR 619	Africa	red mottled	Bush	R1310-13
ADP-0659	USLK-1	N America	LRK	Bush	OT1218-535
ADP-0640	Beluga	N America	WK	Bush	OT1218-547
ADP-0605	1132-V96	N America	LRK	Bush	OT1218-512
ADP-0647	Red Kanner	N America	LRK	Bush	OT1218-627
ADP-0680	Clouseau	N America	LRK	Bush	OT1218-613
ADP-0558	DAB 528	Africa	red	Bush	Unknown (Treated)
ADP-0607	NY 105	N America	LRK	Bush	OT1218-643
ADP-0586	SAB691	Africa	CRAN	Bush	Unknown (Treated)
ADP-0538	RWR 221	Africa	LRK	Bush	R1310-14
ADP-0561	DAB246	Africa	red mottled	Bush	R1310-32
ADP-0054	W6 16447	Africa	cran	Vine	OT1218-525
ADP-0667	VA-19	N America	LRK	Bush	OT1218-540
ADP-0544	PVA 773	Africa	red mottled	Bush	R1310-18
ADP-0587	SAB712	Africa	white	Bush	R1310-54
ADP-0031	RH No. 11	Africa	red	Bush	OT1218-528
ADP-0634	UC Red Kidney	N America	LRK	Bush	OT1218-600
ADP-0553	AND277	Africa	red mottled	Bush	Unknown (Treated)
ADP-0546	RED CANADIAN WONDER	Africa	dark red-pur	Vine	R1310-20
ADP-0073	MASUSU	Africa	brn	Vine	OT1218-639
ADP-0597	G23829	Africa	black	Vine	R1310-62
ADP-0056	SOYA	Africa	purp spec	Vine	R1207-471
ADP-0620	UCD0405	N America	red spec	Bush	OT1218-558
ADP-0663	USCR-CBB-20	N America	CRAN	Bush	OT1218-513
ADP-0105	Sewani 97	Africa	red	Bush	OT1218-580
ADP-0557	COS16	Africa	CRAN	Bush	R1310-28
ADP-0092	MORO	Africa	yellow	Vine	OT1218-537
ADP-0555	BRB191	Africa	red mottled	Bush	Unknown (Treated)
ADP-0672	CDRK	N America	DRK	Bush	OT1218-504
ADP-0638	Red Hawk	N America	DRK	Bush	OT1218-530
ADP-0661	USCR-7	N America	CRAN	Bush	OT1218-529
ADP-0570	NATALSUGAR	Africa	CRAN	Vine	Unknown (Treated)
ADP-0049	W6 16546	Africa	red	Vine	OT1218-517
ADP-0761	Uyole-04	Africa	lt yellow	Bush	OT1423-5
ADP-0085	KABLANKETI	Africa	purp spec	Ag.Climber	OT1218-577
ADP-0763	Punda	Africa	kablanketi	Bush	OT1423-7
ADP-0536	CAL 96	Africa	D. Red mottled	Bush	R1310-12
ADP-0598	Charlevoix	N America	DRK	Bush	OT1218-562
ADP-0741	RH No 19	Africa	brown	Bush	R1310-88
ADP-0569	MDRK	Africa	dark red	Bush	R1310-37
ADP-0556	BRB194	Africa	d. red	Bush	R1310-27
ADP-0529	LYAMUNGO 90	Africa	d red mottled	Bush	R1310-6
ADP-0639	Chinook 2000	N America	LRK	Bush	OT1218-523
ADP-0623	Drake	N America	DRK	Bush	OT1218-589
ADP-0576	SAB618	Africa	Red mottled	Bush	R1310-43
ADP-0590	SEQ11	Africa	d. purple mottled	Vine	R1310-57
ADP-0070	Msafiri	Africa	red	Vine	R1207-473
ADP-0578	SAB622	Africa		Bush	Unknown (Treated)
ADP-0545	PAN 127	Africa	CRAN	Vine	R1310-19
ADP-0528	LYAMUNGO 85	Africa	red mottled	Bush	R1310-5
ADP-0071	NJANO-DOLEA	Africa	gray	Vine	OT1218-575
ADP-0579	SAB623	Africa		Bush	Unknown (Treated)
ADP-0676	CELRK	N America	DRK	Bush	OT1218-637
ADP-0719	NUA 59	Africa	PUR MOTT	Vine	R1310-66
ADP-0097	Bilfa 4	Africa	brn	Bush	OT1218-640
ADP-0643	Cardinal	N America	CRAN	Bush	OT1218-619
ADP-0022	KISAPURI	Africa	red	Bush	R1207-589
ADP-0588	SAP 1	Africa	d. red mottled	Bush	R1310-55
ADP-0531	AND 620	Africa	d red mottled	Bush	Unknown (Treated)
ADP-0604	1062-V98	N America	LRK	Bush	OT1218-644
ADP-0591	VELAZCO LARGO	Africa	LRK	Bush	R1310-212
ADP-0618	AC Elk	N America	LRK	Bush	OT1218-603
ADP-0603	Wallace 773-V98	N America	LRK	Bush	OT1218-556
ADP-0108	Njano	Africa	yellow	Vine	OT1218-566
ADP-0535	ARA 4	Africa	red mottled	Bush	R1310-172
ADP-0562	DAB387	Africa	CRAN	Bush	Unknown (Treated)
ADP-0102	Jesca	Africa	pur mot	Bush	OT1218-607
ADP-0560	DAB230	Africa	red mottled	Bush	Unknown (Treated)
ADP-0626	Badillo	N America	LRK	Vine	OT1218-621
ADP-0072	MASUSU	Africa	brn	Vine	R1207-452
ADP-0095	CANADA	Africa	zebra	Vine	R1207-478
ADP-0081	KABLANKETI	Africa	purp spec	Vine	OT1218-622
ADP-0677	Etna	N America	CRAN	Bush	OT1218-599
ADP-0616	OAC Lyrick	N America	LRK	Bush	OT1218-591
ADP-0600	K07921	N America	white kidney	Bush	OT1218-509
ADP-0660	Krimson	N America	CRAN	Bush	OT1218-532
ADP-0724	INTER LAB 04	Africa	DRK	Vine	R1310-72
ADP-0630	H9659-23-1	N America	LRK	Vine	OT1218-604
ADP-0527	POA 2	Africa	red mottled	Bush	R1310-4
ADP-0649	Kamiakin	N America	LRK	Bush	OT1218-582
ADP-0584	SAB659	Africa	red mottled	Bush	R1310-51
ADP-0047	MSOLINI	Africa	brn	Vine	OT1218-629
ADP-0673	UC Nichols	N America	DRK	Bush	OT1218-125
ADP-0611	Pompadour B	N America	red mottle	Bush	OT1218-536
ADP-0564	G 5164	Africa	pink mottled	Vine	R1310-34
ADP-0601	Camelot	N America	red	Bush	OT1218-555
ADP-0613	02-385-14	N America	LRK	Bush	OT1218-632
ADP-0534	G 22501	Africa	lt tan grey	Bush	R1310-10
ADP-0076	KABLANKETI	Africa	purp spec	Vine	R1207-531
ADP-0769	ACUG12-C1	N America	CRAN	Bush	OT1423-15+16
ADP-0627	H9659-21-1	N America	LRK	Vine	OT1218-568
ADP-0619	UCD 0906	N America	Jacobs Cattle	Bush	R1207-396
ADP-0042	MKOKOLA	Africa	red	Vine	OT1218-507
ADP-0670	AC Calmont	N America	DRK	Bush	OT1218-197
ADP-0551	AFR 612	Africa	d. red mottled	Bush	Unknown (Treated)
ADP-0032	RH No. 21	Africa	brn	Bush	R1207-576
ADP-0608	UI-51	N America	CRAN	Bush	OT1218-630
ADP-0629	H9659-27-10	N America	LRK	Vine	OT1218-563
ADP-0684	Majesty	N America	DRK	Vine	OT1218-561
ADP-0118	Werna	Africa	cran	Vine	OT1218-581
ADP-0764	Kalubungula	Africa	dark red	Bush	OT1423-8
ADP-0016	GOLOLI	Africa	red	Bush	R1207-586
ADP-0098	Selian 97	Africa	red	Bush	OT1218-573
ADP-0768	ACUG12-D1	N America	DRK	Bush	OT1423-13+14
ADP-0614	ND061106	N America	LRK	Bush	OT1218-612
ADP-0583	SAB650	Africa	red mottled	Bush	Unknown (Treated)
ADP-0602	Sacramento	N America	LRK	Bush	OT1218-524
ADP-0567	G 4523	Africa	d. red mottled	Bush	R1310-36
ADP-0585	SAB686	Africa	CRAN	Bush	R1310-52
ADP-0635	OAC Redstar	N America	DRK	Bush	OT1218-527
ADP-0637	Isabella	N America	LRK	Bush	OT1218-147
ADP-0543	G 16157	Africa	LRK	Bush	R1310-17
ADP-0043	BWANA SHAMBA	Africa	red	Vine	OT1218-508
ADP-0599	Isles	N America	red	Bush	OT1218-503
ADP-0530	SELIAN 94	Africa	pink mottled	Vine	Unknown (Treated)
ADP-0628	H9659-27-7	N America	LRK	Vine	OT1218-586
ADP-0541	CIM 9314-36	Africa		Bush	R1310-203
ADP-0606	NY 104	N America	LRK	Bush	OT1218-618
ADP-0088	KABLANKETI	Africa	purp spec	Vine	OT1218-638
ADP-0777	AC-Darkid	N America	DRK	Bush	OT1423-31+32
ADP-0725	INTER LAB 02	Africa	CRAN	Bush	R1310-73
ADP-0061	Maulasi	Africa	brn cran	Bush	OT1218-557
ADP-0582	SAB630	Africa	CRAN	Bush	R1310-49
ADP-0109	Kablanketi	Africa	pur mot	Vine	OT1218-596
ADP-0625	Micran	N America	CRAN	Bush	OT1218-553
ADP-0655	Fiero	N America	DRK	Bush	OT1218-628
ADP-0117	A483	Africa	pur mot	Vine	OT1218-564
ADP-0122	Kranskop	Africa	cran	Vine	R1207-572
ADP-0580	SAB626	Africa	CRAN	Bush	R1310-47
ADP-0110	SUG-131	Africa	cran	Vine	OT1218-608
ADP-0554	AND279	Africa	red mottled	Bush	R1310-153
ADP-0595	G13094	Africa	yellow	Bush	R1310-60
ADP-0644	Fox Fire	N America	LRK	Bush	OT1218-123
ADP-0046	RH No. 4	Africa	red	Ag.Climber	R1207-510
ADP-0113	OPS-RS4	Africa	cran	Vine	OT1218-571
ADP-0664	Silver Cloud	N America	WK	Bush	OT1218-541
ADP-0080	KABLANKETI	Africa	purp spec	Vine	OT1218-578
ADP-0090	KASUKANYWELE	Africa	zebra	Vine	OT1218-511
ADP-0766	KK25/Nagaga-2	Africa	dark red	Bush	OT1423-10
ADP-0033	KIJIVU	Africa	purp spec	Bush	OT1218-549
ADP-0119	A193	Africa	spec red	Vine	OT1218-583
ADP-0596	G16104E	Africa	pur/black	Bush	R1310-251
ADP-0124	Maini	Africa	red	Vine	OT1218-546
ADP-0653	USDK-CBB-15	N America	DRK	Bush	R1207-249
ADP-0778	Yeti	N America	WK	Bush	OT1423-33+34
ADP-0572	NUA56	Africa	d red mottled	Vine	R1310-40
ADP-0103	Pesa	Africa	red	Bush	OT1218-515
ADP-0665	USWK-CBB-17	N America	WK	Bush	OT1218-615
ADP-0645	Lassen	N America	WK	Bush	OT1218-534
ADP-0674	UCD 0704	N America	WK	Bush	OT1218-159
ADP-0581	SAB629	Africa	CRAN	Bush	R1310-48
ADP-0780	L11YL002	N America	Yellow	Bush	OT1423-37+38
ADP-0026	Black Wonder	Africa	blk	Bush	R1207-570
ADP-0686	UCD 707	N America	Yellow	Bush	OT1218-146
ADP-0027	Incomparable	Africa	brn	Bush	OT1218-631
ADP-0063	Soya	Africa	purp. Spec	Ag.Climber	R1207-518
ADP-0571	NUA45	Africa	d red mottled	Bush	R1310-39
ADP-0775	HR202-4973	N America	CRAN	Bush	OT1423-27+28
ADP-0678	Hooter	N America	CRAN	Bush	OT1218-506
ADP-0796	RS 6	N America	cranberry	Vine	OT1423-47+48
ADP-0668	Cran-09	N America	CRAN	Bush	OT1218-580
ADP-0633	TARS-HT2	N America	LRK	Bush	OT1218-611
ADP-0658	Blush	N America	LRK	Bush	OT1218-605
ADP-0669	OAC Lyrick	N America	LRK	Bush	WM1131-134
ADP-0575	SAB259	Africa	CRAN	Bush	R1310-42
ADP-0023	MSHORONYLONI	Africa	red	Bush	OT1218-609
ADP-0577	SAB620	Africa		Bush	Unknown (Treated)
ADP-0656	Royal Red	N America	DRK	Bush	OT1218-543
ADP-0615	Litekid	N America	LRK	Bush	R1207-290
ADP-0610	G-122	N America	CRAN	Bush	OT1218-642
ADP-0666	USWK-6	N America	WK	Bush	OT1218-623
ADP-0760	Wanja	Africa	lt brown	Bush	OT1423-4
ADP-0100	EG 21	Africa	pur mot	Bush	OT1218-584
ADP-0062	MAULASI	Africa	red spec	Vine	OT1218-518
ADP-0078	W6 16535	Africa	maroon spec	Ag.Climber	R1207-544
ADP-0617	Red Rider	N America	cran	Bush	OT1218-576
ADP-0773	ACUG13-L1	N America	LRK	Bush	OT1423-23+24
ADP-0652	Lisa	N America	WK	Bush	OT1218-636
ADP-0051	RH No. 3	Africa	purp spec	Vine	R1207-534
ADP-0722	KAB 06 F2.8-144	Africa	CRAN	Vine	R1310-180
ADP-0716	SUGAR 131	Africa	CRAN	Vine	R1310-63
ADP-0044	KIJIVU	Africa	purp spec	Vine	OT1218-510
ADP-0675	UCD 0801	N America	CRAN	Bush	OT1218-161
ADP-0060	CANADA	Africa	red	Vine	OT1218-533
ADP-0657	Kardinal	N America	LRK	Bush	OT1218-538
ADP-0622	UCD 0701	N America	Jacobs cattle	Bush	OT1218-321
ADP-0106	Zawadi	Africa	pur mot	Bush	OT1218-567
ADP-0642	Taylor Hort	N America	CRAN	Bush	OT1218-569
ADP-0045	RH No. 12	Africa	purp spec	Vine	OT1218-551
ADP-0087	KABLANKETI	Africa	purp spec	Vine	R1207-451
ADP-0091	W6 16560	Africa	brn	Vine	OT1218-560
ADP-0654	USDK-4	N America	DRK	Bush	OT1218-559
ADP-0765	KK25/KK73/3/666/5-L7	Africa	red	Bush	OT1423-9
ADP-0127	SELIAN 06	Africa	pink	Ag.Climber	Seliani TZ
ADP-0094	LUSHALA	Africa	yellow	Vine	OT1218-539
ADP-0059	Poto	Africa	purp. Spec	Ag.Climber	R1207-532
ADP-0566	G5686	Africa	yellow mottled	Vine	R1310-35
ADP-0525	KAT B9	Africa	red	Bush	R1310-2
ADP-0609	K-407	N America	DRK	Bush	OT1218-590
ADP-0624	Dolly	N America	CRAN	Bush	OT1218-505
ADP-0123	Jenny	Africa	cran	Vine	OT1218-601
ADP-0111	Uyole 98	Africa	yellow	Vine	OT1218-597
ADP-0029	RH No. 2	Africa	red	Bush	R1207-519
ADP-0116	A-800	Africa	blk	Vine	OT1218-158
ADP-0549	RWR 10	Africa	red	Vine	R1310-21
ADP-0682	UI-686	N America	CRAN	Vine	OT1218-120
ADP-0781	L11YL012	N America	Yellow	Bush	OT1423-39+40
ADP-0779	CDC-Sol	N America	Yellow	Bush	OT1423-35+36
ADP-0024	YELLOW	Africa	yellow	Bush	R1207-597
ADP-0112	Uyole 96	Africa	red	Vine	OT1218-614
ADP-0770	ACUG12-C2	N America	CRAN	Bush	OT1423-17+18
ADP-0540	AFR 708	Africa	red mottled	Bush	R1310-15
ADP-0114	OPS-RS1	Africa	cran	Vine	OT1218-565
ADP-0621	Jalo EEP558	N America	Yellow	Vine	OT1218-522
ADP-0681	Bellagio	N America	CRAN	Vine	OT1218-606
ADP-0099	Bwana Shamba	Africa	red	Bush	OT1218-624
ADP-0784	PS11-006C-8-B	N America	CRAN	Bush	OT1325-12
ADP-0532	A 197	Africa	light tan	Bush	R1310-9
ADP-0798	Kamiesberg	N America	cranberry	Vine	OT1423-51+52
ADP-0559	DAB 555	Africa		Bush	Unknown (Treated)
ADP-0771	ACUG13-C1	N America	CRAN	Bush	OT1423-19+20
ADP-0065	W6 16501	Africa	red	Vine	R1207-482
ADP-0067	NJANO	Africa	yellow	Ag.Climber	R1207-555
ADP-0758	Kabinima	Africa	red mottled	Bush	OT1423-12
ADP-0687	Pink Panther	N America	LRK	Bush	OT1218-519
ADP-0772	ACUG12-L2	N America	LRK	Bush	OT1423-21+22
ADP-0776	Dynasty	N America	DRK	Bush	OT1423-29+30
ADP-0794	Sederberg	N America	cranberry	Vine	Unknown
ADP-0785	PS11-006C-1-B	N America	CRAN	Bush	OT1325-9
ADP-0010	CANADA	Africa	red	Bush	R1207-507
ADP-0632	TARS HT 1	N America	DRK	Bush	R1207-412
ADP-0774	ACUG13-L2	N America	LRK	Bush	OT1423-25+26
ADP-0685	Chianti	N America	CRAN	Vine	OT1218-207
ADP-0034	KIJIVU	Africa	purp spec	Bush	R1207-455
ADP-0041	MRONDO	Africa	red	Vine	OT1218-585
ADP-0759	Urafiki	Africa	red	Bush	OT1423-2
ADP-0115	Bonus	Africa	cran	Vine	OT1218-610
ADP-0028	Sisi	Africa	yellow	Bush	OT1218-531
ADP-0786	USCR-14	N America	CRAN	Bush	OT1325-2
ADP-0050	SALUNDE	Africa	gray	Vine	R1207-483
ADP-0797	RS 7	N America	cranberry	Vine	OT1423-49+50
ADP-0004	KILOMBERO	Africa	yel brn zebra	Bush	OT1330-12
ADP-0012	W6 16489	Africa	red	Bush	OT1218-550
ADP-0795	RS 5	N America	cranberry	Bush	Unknown
ADP-0025	RUHONDELA	Africa	purp spec	Bush	OT1218-552
ADP-0767	ACUG10-D3	N America	DRK	Bush	OT1423-11+12
ADP-0040	KATWELA	Africa	red	Ag.Climber	R1207-466
ADP-0671	AC Elk	N America	LRK	Bush	WM1131-148
ADP-0014	KIANGWE	Africa	yellow	Bush	R1207-512
ADP-0007	BUKOBA		yellow		OT1218-574
ADP-0037	W6 16488		brn		OT1218-634
ADP-0038	Moono		red		R1207-559
ADP-0052	RH No. 9		purp spec		R1207-525
ADP-0069	SOYA		purp spec		OT1218-579
ADP-0089	KABLANKETI		purp spec		OT1218-521
ADP-0096	Rojo		red		R1207-595
ADP-0683	IJR		pink mottle		OT1218-595
ADP-0782	L12LK007		LRK		OT1423-41+42
ADP-0783	PS03-001-5-1-B3		CRAN		OT1325-6

## Sheet: Supplementary Table 2
Marker	Gene	Proposed Function	Position	Direction
S1_30086531	Phvul.01G117300	Almunium activated malate transporter 1	29963099..29963584	reverse
	Phvul.01G117400	SF2 - HYDROXYPROLINE-RICH GLYCOPROTEIN FAMILY PROTEIN	29974239..29979337	forward
	Phvul.01G117500	4-alpha-glucanotransferase / Oligo-1,4-1,4-glucantransferase	29987004..29989829	forward
	Phvul.01G117600	K02634 - apocytochrome f (petA)	29999412..30000391	forward
	Phvul.01G117700	4-alpha-glucanotransferase / Oligo-1,4-1,4-glucantransferase	30000436..30007429	forward
	Phvul.01G117800	SF23 - PHOSPHATIDYLINOSITOL 4-KINASE GAMMA 1-RELATED	30045422..30048391	forward
S1_1396792	Phvul.001G016800	K13513 - lysocardiolipin and lysophospholipid acyltransferase (LCLAT1, AGPAT8)	1296010..1300008	reverse
	Phvul.001G016900	SF6 - GALACTURONOSYLTRANSFERASE-LIKE 1-RELATED	1308880..1309982	forward
	Phvul.001G017000	Non-specific serine/threonine protein kinase / Threonine-specific protein kinase	1321871..1323783	forward
	Phvul.001G017100	LIM domain (LIM) // Ubiquitin interaction motif (UIM) // Protein of unknown function (DUF3633) (DUF3633)	1324514..1330517	reverse
	Phvul.001G017200	inositol-1,4,5-trisphosphate 5-phosphatase	1334344..1338816	reverse
	Phvul.001G017300	F-box domain (F-box) // Leucine Rich Repeat (LRR_2) // FBD (FBD)	1340810..1344072	forward
	Phvul.001G017400	SF115 - MATE EFFLUX FAMILY PROTEIN	1350656..1357584	forward
	Phvul.001G017500	SF2 -30S RIBOSOMAL PROTEIN S9, CHLOROPLASTIC	1358748..1362254	forward
	Phvul.001G017600	SF17 - ALKALINE CERAMIDASE-RELATED	1363664..1367657	forward
	Phvul.001G017700	Exocyst complex component Sec3 (Sec3_C)	1379570..1395938	forward
	Phvul.001G017800	Hydroperoxide dehydratase / Hydroperoxide isomerase	1411883..1413869	forward
	Phvul.001G017900	SF145 - F-BOX AND WD40 DOMAIN PROTEIN	1426150..1428210	forward
	Phvul.001G018000	Non-specific serine/threonine protein kinase / Threonine-specific protein kinase	1432355..1442721	forward
	Phvul.001G018200		1451891..1452562	forward
	Phvul.001G018300	SF7 - TRANSCRIPTION REPRESSOR KAN1-RELATED	1452658..1456404	reverse
	Phvul.001G018400	SF17 - B3 DOMAIN-CONTAINING PROTEIN REM16	1469173..1472177	reverse
	Phvul.001G018500	SF20 - B3 DOMAIN-CONTAINING PROTEIN REM23	1478692..1482594	reverse
	Phvul.001G018600		1484566..1487820	forward
	Phvul.001G018700	SF29 - NUCLEOBASE-ASCORBATE TRANSPORTER 3	1496476..1502930	forward
S1_38584873	Phvul.001G141900	SF5 - ZINC FINGER CCCH DOMAIN-CONTAINING PROTEIN 36-RELATED	38483154..38486328	forward
	Phvul.001G142000	SF2 - LATE EMBRYOGENESIS ABUNDANT PROTEIN 4-5	38493772..38494649	reverse
	Phvul.001G142100	Delta(12)-fatty-acid desaturase / Oleoyl-CoA Delta(12) desaturase	38509835..38515882	forward
	Phvul.001G142200	DNA polymerase delta subunit 2 (POLD2)	38528655..38534799	forward
	Phvul.001G142300		38535662..38536968	forward
	Phvul.001G142400	SF239 - PROTEIN PHOSPHATASE 2C 68-RELATED	38545271..38547673	forward
	Phvul.001G142500	SF210 - ACTIN	38549479..38552275	reverse
	Phvul.001G142600	DnaJ domain (DnaJ)	38565258..38568432	forward
	Phvul.001G142700	FAD diphosphatase / FAD pyrophosphatase	38568806..38573300	forward
	Phvul.001G142750	SF23 - METAL TOLERANCE PROTEIN C2	38584392..38590197	forward
	Phvul.001G142800	SF152 - C1 DOMAIN-CONTAINING PROTEIN-RELATED	38591680..38593375	reverse
	Phvul.001G142900	SF36 - THIOREDOXIN	38603286..38605640	forward
	Phvul.001G143000	WRC (WRC)	38614117..38616891	reverse
	Phvul.001G143100	SF2 - LATE EMBRYOGENESIS ABUNDANT PROTEIN 4-5	38642005..38642831	reverse
	Phvul.001G143200	DNA polymerase delta subunit 2 (POLD2)	38656210..38662049	forward
	Phvul.001G143300	SF8 - PEROXIDASE 53-RELATED	38675422..38677429	forward
S1_22164004	Phvul.001G106900		22197686..22198839	reverse
S1_25957702	Phvul.001G106300		25891006..25892483	reverse
	Phvul.001G106200		25965277..25966376	reverse
	Phvul.001G106000	Brf1-like TBP-binding domain (BRF1)	26033782..26042013	reverse
	Phvul.001G106100		26035272..26037752	forward
	Phvul.001G106433	transcription factor IIIB 90 kDa subunit (BRF1, GTF3B)	26046439..26069325	reverse
	Phvul.001G105800	protein xylosyltransferase (XYLT)	26074621..26077806	reverse
S1_38162226	Phvul.001G139000	SF125 - CYTOCHROME P450, FAMILY 712, SUBFAMILY A, POLYPEPTIDE 1	38068962..38070844	forward
	Phvul.001G139100	SF125 - CYTOCHROME P450, FAMILY 712, SUBFAMILY A, POLYPEPTIDE 1	38091042..38092819	forward
	Phvul.001G139200	SF125 - CYTOCHROME P450, FAMILY 712, SUBFAMILY A, POLYPEPTIDE 1	38110388..38111383	forward
	Phvul.001G139250	Cytochrome P450 (p450) // TCP-1/cpn60 chaperonin family (Cpn60_TCP1)	38112175..38114223	forward
	Phvul.001G139300	F21 - TRANSMEMBRANE ASCORBATE FERRIREDUCTASE 2-RELATED	38114937..38115464	reverse
	Phvul.001G139400	SF125 - CYTOCHROME P450, FAMILY 712, SUBFAMILY A, POLYPEPTIDE 1	38120126..38122062	reverse
	Phvul.001G139500	3,9-dihydroxypterocarpan 6A-monooxygenase / 3,9-dihydroxypterocarpan 6A-hydroxylase	38129082..38131078	forward
	Phvul.001G139600	SF129 - CYTOCHROME P450	38131768..38134511	forward
	Phvul.001G139700	Geranylgeranyl diphosphate synthase / Geranylgeranyl-PP synthetase	38135060..38136427	forward
	Phvul.001G139800	Uncharacterized conserved protein	38140380..38144383	forward
	Phvul.001G139900	small subunit ribosomal protein S20e (RP-S20e, RPS20)	38148010..38149792	forward
	Phvul.001G140000	SF136 - POLYGALACTURONASE INHIBITOR 1-RELATED	38150769..38151768	reverse
	Phvul.001G140100	SF151 - CAMP-RESPONSE ELEMENT BINDING PROTEIN-RELATED	38174054..38181171	reverse
	Phvul.001G140200	ANTHRANILATE PHOSPHORIBOSYLTRANSFERASE-LIKE PROTEIN	38213997..38217881	reverse
	Phvul.001G140300	TBCC domain-containing protein 1 (TBCCD1)	38240938..38252785	forward
	Phvul.001G140500	TBCC domain-containing protein 1 (TBCCD1)	38258195..38266200	forward
S1_908352	Phvul.001G010400	AP2 domain (AP2)	811115..812517	reverse
	Phvul.001G010500	SF3 - GTP-BINDING PROTEIN 10	813742..819462	reverse
	Phvul.001G010600	LisH motif-containing protein	822006..824637	reverse
	Phvul.001G010700	SF12 - ATP-DEPENDENT PROTEASE LA DOMAIN-CONTAINING PROTEIN	825594..826789	reverse
	Phvul.001G010800	SF274 - THIOREDOXIN H1	829099..830330	forward
	Phvul.001G010900	SF51 - BETA-GALACTOSIDASE 5	830549..836614	reverse
	Phvul.001G011000	SF111 - BEL1-LIKE HOMEODOMAIN PROTEIN 1-RELATED	850225..855005	forward
	Phvul.001G011100	SF111 - BEL1-LIKE HOMEODOMAIN PROTEIN 1-RELATED	861317..866004	forward
	Phvul.001G011200	GTP-binding protein HflX (hflX)	868495..876568	forward
	Phvul.001G011300	SF4 - PEROXIDASE 9	879574..881195	forward
	Phvul.001G011400	26S proteasome regulatory subunit T4 (PSMC6, RPT4)	882448..885149	forward
	Phvul.001G011500	SF1 - TRANSMEMBRANE PROTEIN 136	885917..888497	reverse
	Phvul.001G011600	SF430 - NAD DEPENDENT EPIMERASE/DEHYDRATASE	890236..893901	forward
	Phvul.001G011700		895113..899151	reverse
	Phvul.001G011800	SF182 - CAMP-RESPONSE ELEMENT BINDING PROTEIN-RELATED	901677..902148	reverse
	Phvul.001G011900		902314..902440	reverse
	Phvul.001G012000	SF3 - BIFUNCTIONAL NUCLEASE 1-RELATED	914891..920114	forward
	Phvul.001G012100	SF43 - PHOSPHATIDYLINOSITOL/PHOSPHATIDYLCHOLINE TRANSFER PROTEIN SFH6-RELATED	922228..927084	forward
	Phvul.001G012200	inositol-pentakisphosphate 2-kinase (IPPK)	928511..932896	reverse
	Phvul.001G012300	Jasmonate O-methyltransferase / Jasmonic acid carboxyl methyltransferase	937848..941738	forward
	Phvul.001G012400	arge subunit ribosomal protein L31 (RP-L31, rpmE)	951052..951795	reverse
	Phvul.001G012500	SF110 - GLUCOSE-1-PHOSPHATE ADENYLYLTRANSFERASE LARGE SUBUNIT 2, CHLOROPLASTIC	953034..957813	forward
	Phvul.001G012600	mannan endo-1,4-beta-mannosidase (MAN)	958423..962045	reverse
	Phvul.001G012700	bifunctional dihydroflavonol 4-reductase/flavanone 4-reductase (DFR)	967099..970852	forward
	Phvul.001G012800	bifunctional dihydroflavonol 4-reductase/flavanone 4-reductase (DFR)	973812..977395	forward
	Phvul.001G012900	F33 - AUXILIN-LIKE PROTEIN 1-RELATED	978501..985035	reverse
	Phvul.001G013000	20S proteasome subunit alpha 6 (PSMA1)	990795..993459	forward
	Phvul.001G013100	SF153 - SUGAR KINASE	1000436..1003967	reverse
S4_45347157	Phvul.004G150600	auxin efflux carrier family (PIN)	45265767..45269527	reverse
	Phvul.004G150700	SF81 - PHOTOSYSTEM I ASSEMBLY PROTEIN YCF3	45274946..4527647	forward
	Phvul.004G150800	SF290 - C2 DOMAIN-CONTAINING PROTEIN-RELATED	45286728..45292805	reverse
	Phvul.004G150900	Prostaglandin-E synthase / Prostaglandin-H(2) E-isomerase	45286728..45292805	reverse
	Phvul.004G151000	SF33 - RIBOSOMAL PROTEIN S15, BACTERIAL AND ORGANELLAR	45294719..45295115	reverse
	Phvul.004G151100	SF40 - ZINC FINGER PROTEIN	45295934..45302841	forward
	Phvul.004G151200	SF201 - MITOGEN-ACTIVATED PROTEIN KINASE	45306286..45312127	reverse
	Phvul.004G151300	SF33 - HISTONE H1/H5	45322271..45327596	forward
	Phvul.004G151400	SF466 - MAPKKK-LIKE KINASE-RELATED	45342165..45352942	forward
	Phvul.004G151500	SF486 - RAS-RELATED PROTEIN RABA6A-RELATED	45354030..45356903	reverse
	Phvul.004G151525	SF608 - EF-HAND CALCIUM-BINDING DOMAIN CONTAINING PROTEIN	45383638..45384172	reverse
	Phvul.004G151700	Thaumatin family (Thaumatin)	45388553..45389600	reverse
	Phvul.004G151800	Homeobox domain (Homeobox)	45396977..45399380	reverse
S4_1455630	Phvul.004G012400	translation initiation factor 3 subunit G (EIF3G)	1359318..1361236	forward
	Phvul.004G012500	SF388 - CINNAMOYL COA REDUCTASE-LIKE PROTEIN	1370762..1375537	reverse
	Phvul.004G012600	SF276 - PROTEIN KINASE	1385798..1398207	reverse
	Phvul.004G012700	SF75 - PHOSPHOLIPID-TRANSPORTING ATPASE 8-RELATED	1418844..1427300	forward
	Phvul.004G012800	SF414 - LEUCINE-RICH REPEAT-CONTAINING PROTEIN	1430068..1433227	forward
	Phvul.004G012900	SF414 - LEUCINE-RICH REPEAT-CONTAINING PROTEIN	1434734..1440120	forward
	Phvul.004G013000	SF414 - LEUCINE-RICH REPEAT-CONTAINING PROTEIN	1450902..1456425	forward
	Phvul.004G013100	SF414 - LEUCINE-RICH REPEAT-CONTAINING PROTEI	1461864..1466462	forward
	Phvul.004G013200	SF414 - LEUCINE-RICH REPEAT-CONTAINING PROTEIN	1482044..1486960	forward
	Phvul.004G013300	SF414 - LEUCINE-RICH REPEAT-CONTAINING PROTEIN	1489644..1493416	forward
	Phvul.004G013350	SF414 - LEUCINE-RICH REPEAT-CONTAINING PROTEIN	1506400..1512428	forward
	Phvul.004G013400	rotein of unknown function (DUF1645) (DUF1645)	1520429..1521605	forward
	Phvul.004G013500	SF7- CARBONIC ANHYDRASE 2, CHLOROPLASTIC-RELATED	1530648..1538171	forward
	Phvul.004G013600	SF81 - PROTEASE DO-LIKE 1, CHLOROPLASTIC	1541721..1547914	reverse
	Phvul.004G013700		1550249..1557248	reverse
S5_39203550	Phvul.005G163500	Leucine Rich Repeat (LRR_1) // Protein tyrosine kinase (Pkinase_Tyr) // Carbohydrate-binding protein of the ER (Malectin_like)	39105373..39109602	forward
	Phvul.005G163600	SF105 - LEUCINE-RICH REPEAT PROTEIN KINASE-RELATED	39118408..39119836	reverse
	Phvul.005G163700	SF105 - LEUCINE-RICH REPEAT PROTEIN KINASE-RELATED	39127953..39129242	reverse
	Phvul.005G163800	SF105 - LEUCINE-RICH REPEAT PROTEIN KINASE-RELATED	39127756..39136117	reverse
	Phvul.005G163900	SF105 - LEUCINE-RICH REPEAT PROTEIN KINASE-RELATED	39140724..39145086	reverse
	Phvul.005G164000	Protein tyrosine kinase (Pkinase_Tyr) // Carbohydrate-binding protein of the ER (Malectin_like) // Leucine rich repeat (LRR_8)	39150967..39160065	reverse
	Phvul.005G164100	SF105 - LEUCINE-RICH REPEAT PROTEIN KINASE-RELATED	39166487..39170563	reverse
	Phvul.005G164200	SF105 - LEUCINE-RICH REPEAT PROTEIN KINASE-RELATED	39181694..39190531	reverse
	Phvul.005G164300	Leucine Rich Repeat (LRR_1) // Protein tyrosine kinase (Pkinase_Tyr) // Carbohydrate-binding protein of the ER (Malectin_like)	39196765..39201557	reverse
	Phvul.005G164400	Leucine Rich Repeat (LRR_1) // Protein tyrosine kinase (Pkinase_Tyr) // Carbohydrate-binding protein of the ER (Malectin_like)	39210413..39215052	reverse
	Phvul.005G164500	Leucine Rich Repeat (LRR_1) // Protein tyrosine kinase (Pkinase_Tyr) // Carbohydrate-binding protein of the ER (Malectin_like)	39226710..39231448	reverse
	Phvul.005G164600	SF19 - TREHALOSE-PHOSPHATE PHOSPHATASE E-RELATED	39235542..39237297	forward
	Phvul.005G164700	SF44 - LRR RECEPTOR-LIKE SERINE/THREONINE-PROTEIN KINASE MEE39-RELATED	39239814..39244615	forward
	Phvul.005G164800	SF170 - ZINC FINGER FYVE DOMAIN CONTAINING PROTEIN	39245114..39246843	forward
	Phvul.005G164900		39246952..39250503	reverse
	Phvul.005G165000	DNA repair protein RadA/Sms (sms, radA)	39255430..39264104	forward
	Phvul.005G165100	6-phosphofructokinase 1 (pfkA, PFK)	39264167..39268126	reverse
	Phvul.005G165200	Mitochondrial processing peptidase / Processing enhancing peptidase	39270138..39274219	forward
	Phvul.005G165300	profilin (PFN)	39276025..39276986	forward
	Phvul.005G165400		39277924..39278068	forward
	Phvul.005G165500	SF10 - CALMODULIN-BINDING FAMILY PROTEIN	39280276..39282885	reverse
	Phvul.005G165600	SF2 - AUXIN-RESPONSIVE PROTEIN IAA18-RELATED	39298878..39302889	reverse
S5_736525	Phvul.005G007700	SF8 - F23N19.12	652181..652808	reverse
	Phvul.005G007800	SF45 - PECTINESTERASE/PECTINESTERASE INHIBITOR 33-RELATED	663737..666995	forward
	Phvul.005G007900	No apical meristem (NAM) protein (NAM)	670005..675996	forward
	Phvul.005G008000	SF82 - MONOCOPPER OXIDASE-LIKE PROTEIN SKU5	697600..702143	reverse
	Phvul.005G008100	PPR repeat (PPR) // PPR repeat family (PPR_2)	707891..710826	reverse
	Phvul.005G008200	beta-fructofuranosidase (E3.2.1.26, sacA)	711851..717390	reverse
	Phvul.005G008300	SF38 - TREHALOSE-PHOSPHATE PHOSPHATASE F-RELATED	719826..725719	reverse
	Phvul.005G008400	SF12 - FOLATE-BIOPTERIN TRANSPORTER 8, CHLOROPLASTIC	739317..742827	reverse
	Phvul.005G008500	F-box and leucine-rich repeat protein 2/20 (FBXL2_20)	746354..749557	reverse
	Phvul.005G008600	F10 - QWRF MOTIF-CONTAINING PROTEIN 7	752807..755843	forward
	Phvul.005G008700	SF35 - GENE1000 PROTEIN-RELATED	756452..759647	reverse
	Phvul.005G008800	Derlin-2/3 (DERL2_3)	762449..766212	forward
	Phvul.005G008900	SF29 - U-BOX DOMAIN-CONTAINING PROTEIN 35-RELATED	770601..779119	forward
	Phvul.005G009000	Ceramide kinase / Acylsphingosine kinase	780072..792511	reverse
	Phvul.005G009100	prohibitin 1 (PHB1)	795491..798592	forward
	Phvul.005G009200	N(4)-(beta-N-acetylglucosaminyl)-L-asparaginase / N-aspartyl-beta-glucosaminidase	813096..816521	forward
	Phvul.005G009300	SF30 - SUGAR TRANSPORT PROTEIN 3	815789..818686	reverse
	Phvul.005G009400	SF30 - SUGAR TRANSPORT PROTEIN 3	820933..823153	reverse
	Phvul.005G009500	Predicted transporter (major facilitator superfamily)	824540..827515	reverse
	Phvul.005G009601	SF352 - NAD DEPENDENT EPIMERASE/DEHYDRATASE	831430..836038	forward
S6_6644197	Phvul.006G014200	protein SMG7 (SMG7, EST1C)	6559465..6566191	reverse
	Phvul.006G014400	Protein of unknown function (DUF3148) (DUF3148)	6648883..6650395	forward
	Phvul.006G014500	Phospholipase A(2) / Phospholipase A2	6703637..6706100	reverse
	Phvul.006G014600	SF1 - ZINC ION BINDING PROTEIN	6707763..6714333	reverse
	Phvul.006G014700	SF3 - CRT (CHLOROQUINE-RESISTANCE TRANSPORTER)-LIKE TRANSPORTER 1-RELATED	6727779..6736763	forward
S6_3698197	Phvul.006G005700	SF44 - RIBULOSE-1,5-BISPHOSPHATE CARBOXYLASE/OXYGENASE SMALL SUBUNIT N-METHYLTRANSFERASE I-RELATED	3719705..3726056	reverse
	Phvul.006G005500	SF219 - LONG CHAIN ACYL-COA SYNTHETASE 8	3750887..3767103	reverse
	Phvul.006G005600	SF33 - HAT FAMILY DIMERIZATION DOMAIN-CONTAINING PROTEIN	3758444..3759115	reverse
S6_6504245	Phvul.006G013700		6417328..6417839	forward
	Phvul.006G013800	Domain of unknown function (DUF296) (DUF296)	6443800..6444580	reverse
	Phvul.006G013900	SF158 - ABC TRANSPORTER G FAMILY MEMBER 23	6487720..6489838	forward
	Phvul.006G014000		6506749..6510811	forward
	Phvul.006G014100	SF10 - NON-SPECIFIC PHOSPHOLIPASE C2	6510896..6521675	reverse
	Phvul.006G014200	protein SMG7 (SMG7, EST1C)	6559465..6566191	reverse
S11_44269	Phvul.011G000100	protein MAK16 (MAK16)	8475..15014	forward
	Phvul.011G000200	11-oxo-beta-amyrin 30-oxidase / CYP72A154	16878..19828	forward
	Phvul.011G000300	Protein-tyrosine-phosphatase / PTPase	22020..23542	forward
	Phvul.011G000400	SF65 - AIG1 DOMAIN-CONTAINING PROTEIN-RELATED	25340..31008	reverse
	Phvul.011G000500	fanconi anemia group M protein (FANCM)	31872..43931	forward
	Phvul.011G000700	PPR repeat (PPR) // PPR repeat family (PPR_2)	46948..49774	reverse
	Phvul.011G000750	protSF5 - TVP38/TMEM64 FAMILY MEMBRANE PROTEIN YDJXein MAK16 (MAK16)	53316..58703	reverse
	Phvul.011G000800	FK506-binding nuclear protein [EC:5.2.1.8] (FPR3_4)	59254..66293	forward
	Phvul.011G000900	SPRY domain-containing proteins	68447..77126	forward
	Phvul.011G001000	F231 - CHAPERONE PROTEIN DNAJ	77942..78900	reverse
	Phvul.011G001100	SF226 - EXTRA-LARGE GUANINE NUCLEOTIDE-BINDING PROTEIN 2	92302..94268	reverse
	Phvul.011G001200	SF136 - PHOSPHOINOSITIDE PHOSPHATASE SAC1	96190..108598	reverse
	Phvul.011G001300	PPR repeat (PPR) // PPR repeat family (PPR_2)	109406..111314	forward
	Phvul.011G001400	E3 ubiquitin-protein ligase UHRF1 [EC:6.3.2.19] (UHRF1, NP95)	117743..121595	forward
	Phvul.011G001500	tRNA (N(6)-L-threonylcarbamoyladenosine(37)-C(2))-methylthiotransferase / Methylthio-threonylcarbamoyl-adenosine transferase B	131339..137636	forward
	Phvul.011G001600	SF197 - C2 CALCIUM/LIPID-BINDING PLANT PHOSPHORIBOSYLTRANSFERASE FAMILY PROTEIN	137708..141662	reverse
